# Supplementary material for: Role of Inflammation and Redox Status on Doxorubicin-Induced Cardiotoxicity in Infant and Adult CD-1 Male Mice
Source: Biomolecules. 2021 Nov 19;11(11):1725. doi: 10.3390/biom11111725 (PMC8615472; doi:10.3390/biom11111725)
Supplement: Supplementary file 1 [file biomolecules-11-01725-s001.zip]

Archive with 1 entries (1 files):
- biomolecules-1438043-supplementary.pdf
